# Supplementary material for: Vocal sequence diversity and length remain stable across ontogeny in a catarrhine monkey (Cercocebus atys)
Source: Commun Biol. 2025 Mar 20;8:465. doi: 10.1038/s42003-025-07922-2 (PMC11926236; doi:10.1038/s42003-025-07922-2)
Supplement: Supplementary file 2 — Supplementary Data 1 [file 42003_2025_7922_MOESM2_ESM.xlsx]

## Sheet: Sheet1
Utterance frequency table
Utterance Name	Frequency of occurrence
GR	857
TW	343
GO	90
GR_TW	78
VI	67
SM	63
WH	47
GR_TW_GR	43
TW_GR	40
SC	39
VI_GR	17
WH_TW_WH	16
TW_SM	12
TW_WH	10
TW_GR_TW_GR	9
SM_GO_SM	6
TW_GR_TW	6
GR_TW_GR_TW_GR	5
WH_TW	5
WH_GR	4
SM_TW	3
TW_GO	3
SC_GR	2
SC_TW	2
GO_TW	2
GR_SC	2
GR_VI	2
GR_GO	2
GR_TW_GR_TW	2
GR_WH	2
SM_GO	2
SM_GR	2
SM_TW_WH	2
SM_WH	2
SM_WH_SM	2
SC_GR_TW_GR	1
VI_GO	1
VI_SM_GR	1
GO_GR	1
GO_GR_GO_GR_GO_GR_GO_GR_GO_GR_GO	1
GO_SM	1
GO_TW_GO	1
GO_TW_GO_SM_GO	1
GR_GO_GR	1
GR_SM	1
GR_SM_HO_GO_SM	1
GR_SM_TW_GR	1
GR_TW_GO	1
GR_TW_GO_GR	1
GR_TW_GR_GO	1
GR_TW_HO_GR	1
GR_TW_SM_TW_GR	1
GR_TW_SM_TW_GR_TW_SM_WH_TW_WH	1
GR_TW_SM_TW_SM_GR	1
GR_TW_WH	1
HO_GR	1
SM_SC	1
SM_GO_SM_GO_SM_GO	1
SM_GO_TW	1
SM_TW_GO_TW	1
SM_TW_GR	1
SM_TW_SM_WH	1
SM_WH_SM_TW	1
SM_WH_SM_WH_SM	1
SM_WH_TW_WH_TW_WH_SM_WH_SM_TW_WH	1
TW_GO_TW_GO	1
TW_GR_TW_GO	1
TW_SM_SC_WH	1
TW_SM_GO_TW_GO	1
TW_SM_TW	1
TW_SM_TW_GR	1
TW_SM_TW_SM	1
TW_SM_TW_WH	1
TW_SM_WH_TW_WH	1
TW_WH_TW_WH	1
TW_WH_TW_WH_TW_SM_TW_WH_TW	1
WH_GR_TW	1
WH_SM	1
WH_SM_TW_GR	1
WH_SM_TW_WH_TW	1
WH_SM_WH	1
WH_TW_GR	1
WH_TW_GR_WH	1
WH_TW_SM_GO_TW_WH	1
WH_TW_SM_TW_SM	1
WH_TW_SM_TW_WH	1
WH_TW_WH_GR	1
WH_TW_WH_TW	1
WH_TW_WH_TW_GR_TW_WH	1
WH_TW_WH_TW_WH_TW_GO_TW_GO	1
Utterances are listed in the left-most column with the two-letter short forms for each vocal unit making up the utterance separated by “_” from subsequent units in that utterance. GR = growl, TW = twitter, GO = growl, SM = scream, WH = whimper, VI = vibrato, HO = hoo, SC = shrill call. The right-most column indicates the number of times that utterance occurred in our sample.
