# Supplementary material for: Vocal sequence diversity and length remain stable across ontogeny in a catarrhine monkey (Cercocebus atys)
Source: Commun Biol. 2025 Mar 20;8:465. doi: 10.1038/s42003-025-07922-2 (PMC11926236; doi:10.1038/s42003-025-07922-2)
Supplement: Supplementary file 3 — Supplementary Data 2 [file 42003_2025_7922_MOESM3_ESM.xlsx]

## Sheet: Sheet1
Mean probability estimates and estimated call rate for each utterance in repertoire
	Mean probability								Mean Rate
Vocalization ID	IF	JF	SF	AF	IM	JM	SM	AM	IF	JF	SF	AF	IM	JM	SM	AM
SC	0.42 ± 0.23	0.15 ± 0.11	0.32 ± 0.15	0.23 ± 0.09	0.33 ± 0.22	0.12 ± 0.08	0.12 ± 0.10	0.16 ± 0.11	0.18	0.34	0.18	0.16	0.12	0.31	0.19	0.27
SC_GR	0.23 ± 0.21	0.07 ± 0.11	0.11 ± 0.13	0.06 ± 0.08	0.19 ± 0.18	0.04 ± 0.05	0.05 ± 0.07	0.08 ± 0.09	0.05	0.1	0.04	0.02	0.03	0.07	0.05	0.06
SC_GR_TW_GR	0.26 ± 0.22	0.09 ± 0.12	0.12 ± 0.15	0.10 ± 0.12	0.20 ± 0.19	0.05 ± 0.08	0.06 ± 0.10	0.07 ± 0.11	0.02	0.05	0.02	0.01	0.02	0.03	0.02	0.02
SC_TW	0.34 ± 0.24	0.12 ± 0.13	0.18 ± 0.17	0.14 ± 0.14	0.29 ± 0.23	0.09 ± 0.10	0.09 ± 0.11	0.11 ± 0.13	0.03	0.05	0.02	0.01	0.02	0.04	0.02	0.02
VI	0.26 ± 0.20	0.06 ± 0.07	0.20 ± 0.11	0.13 ± 0.05	0.19 ± 0.17	0.03 ± 0.04	0.05 ± 0.06	0.06 ± 0.06	0.41	0.6	0.51	0.58	0.3	0.52	0.42	0.37
VI_GO	0.28 ± 0.24	0.09 ± 0.12	0.14 ± 0.16	0.11 ± 0.14	0.23 ± 0.22	0.06 ± 0.09	0.08 ± 0.11	0.08 ± 0.12	0.03	0.07	0.03	0.02	0.02	0.05	0.03	0.03
VI_GR	0.23 ± 0.20	0.06 ± 0.08	0.10 ± 0.11	0.09 ± 0.07	0.18 ± 0.17	0.04 ± 0.05	0.05 ± 0.07	0.06 ± 0.08	0.18	0.34	0.16	0.27	0.13	0.27	0.19	0.16
VI_SM_GR	0.26 ± 0.23	0.09 ± 0.13	0.13 ± 0.15	0.10 ± 0.13	0.21 ± 0.19	0.05 ± 0.08	0.07 ± 0.10	0.08 ± 0.11	0.03	0.06	0.02	0.02	0.02	0.04	0.03	0.02
GO	0.57 ± 0.22	0.21 ± 0.12	0.38 ± 0.18	0.30 ± 0.12	0.46 ± 0.25	0.25 ± 0.10	0.31 ± 0.15	0.31 ± 0.17	0.27	0.5	0.27	0.23	0.15	0.48	0.43	0.24
GO_GR	0.32 ± 0.25	0.12 ± 0.14	0.17 ± 0.18	0.11 ± 0.14	0.28 ± 0.23	0.07 ± 0.10	0.12 ± 0.15	0.10 ± 0.14	0.03	0.06	0.02	0.01	0.02	0.04	0.04	0.02
GO_GR_GO_GR_GO_GR_GO_GR_GO_GR_GO	0.24 ± 0.22	0.09 ± 0.13	0.12 ± 0.16	0.10 ± 0.13	0.19 ± 0.20	0.05 ± 0.10	0.06 ± 0.11	0.07 ± 0.12	0.01	0.02	0.01	0.01	0.01	0.02	0.01	0.01
GO_SM	0.28 ± 0.24	0.09 ± 0.12	0.13 ± 0.16	0.11 ± 0.13	0.23 ± 0.21	0.06 ± 0.09	0.07 ± 0.11	0.09 ± 0.13	0.03	0.07	0.03	0.02	0.02	0.05	0.03	0.03
GO_TW	0.31 ± 0.24	0.13 ± 0.13	0.16 ± 0.18	0.10 ± 0.12	0.26 ± 0.22	0.08 ± 0.11	0.09 ± 0.12	0.09 ± 0.12	0.03	0.08	0.02	0.01	0.02	0.06	0.03	0.03
GO_TW_GO	0.26 ± 0.23	0.08 ± 0.11	0.13 ± 0.16	0.10 ± 0.12	0.20 ± 0.19	0.05 ± 0.08	0.06 ± 0.09	0.08 ± 0.11	0.02	0.05	0.02	0.01	0.02	0.03	0.02	0.02
GO_TW_GO_SM_GO	0.24 ± 0.21	0.08 ± 0.12	0.11 ± 0.14	0.10 ± 0.12	0.20 ± 0.19	0.05 ± 0.08	0.06 ± 0.10	0.06 ± 0.10	0.02	0.04	0.02	0.01	0.01	0.03	0.02	0.01
GR	0.87 ± 0.13	0.61 ± 0.15	0.79 ± 0.13	0.87 ± 0.06	0.82 ± 0.16	0.65 ± 0.12	0.77 ± 0.11	0.78 ± 0.13	0.45	0.72	0.72	0.65	0.39	0.68	0.65	0.6
GR_SC	0.19 ± 0.19	0.05 ± 0.08	0.08 ± 0.12	0.06 ± 0.08	0.14 ± 0.16	0.03 ± 0.05	0.04 ± 0.07	0.04 ± 0.07	0.07	0.14	0.06	0.04	0.05	0.1	0.07	0.05
GR_VI	0.31 ± 0.24	0.10 ± 0.13	0.15 ± 0.16	0.13 ± 0.14	0.25 ± 0.21	0.06 ± 0.09	0.08 ± 0.10	0.08 ± 0.11	0.04	0.08	0.03	0.03	0.03	0.06	0.04	0.03
GR_GO	0.31 ± 0.24	0.11 ± 0.14	0.15 ± 0.16	0.10 ± 0.13	0.26 ± 0.22	0.10 ± 0.12	0.09 ± 0.12	0.09 ± 0.12	0.03	0.06	0.02	0.01	0.02	0.07	0.03	0.02
GR_GO_GR	0.26 ± 0.22	0.09 ± 0.11	0.12 ± 0.14	0.10 ± 0.12	0.21 ± 0.19	0.05 ± 0.09	0.07 ± 0.10	0.07 ± 0.09	0.03	0.06	0.02	0.02	0.02	0.04	0.03	0.02
GR_SM	0.29 ± 0.24	0.10 ± 0.12	0.15 ± 0.17	0.09 ± 0.13	0.23 ± 0.21	0.08 ± 0.11	0.08 ± 0.12	0.08 ± 0.12	0.03	0.05	0.02	0.01	0.02	0.05	0.02	0.02
GR_SM_HO_GO_SM	0.26 ± 0.23	0.09 ± 0.13	0.13 ± 0.15	0.08 ± 0.11	0.22 ± 0.20	0.06 ± 0.09	0.07 ± 0.10	0.10 ± 0.13	0.02	0.05	0.02	0.01	0.02	0.03	0.02	0.03
GR_SM_TW_GR	0.25 ± 0.22	0.07 ± 0.10	0.12 ± 0.14	0.07 ± 0.09	0.23 ± 0.18	0.05 ± 0.07	0.06 ± 0.09	0.06 ± 0.09	0.02	0.05	0.02	0.01	0.02	0.03	0.02	0.02
GR_TW	0.71 ± 0.21	0.41 ± 0.20	0.48 ± 0.23	0.54 ± 0.20	0.71 ± 0.19	0.28 ± 0.16	0.38 ± 0.21	0.31 ± 0.22	0.16	0.29	0.1	0.13	0.17	0.23	0.18	0.11
GR_TW_GO	0.26 ± 0.22	0.08 ± 0.11	0.16 ± 0.17	0.08 ± 0.11	0.20 ± 0.19	0.05 ± 0.08	0.06 ± 0.08	0.07 ± 0.10	0.03	0.06	0.03	0.01	0.02	0.04	0.03	0.02
GR_TW_GO_GR	0.27 ± 0.23	0.09 ± 0.12	0.13 ± 0.15	0.09 ± 0.12	0.22 ± 0.20	0.05 ± 0.08	0.09 ± 0.12	0.07 ± 0.11	0.02	0.04	0.02	0.01	0.01	0.03	0.03	0.02
GR_TW_GR	0.59 ± 0.23	0.33 ± 0.17	0.46 ± 0.18	0.40 ± 0.13	0.55 ± 0.22	0.19 ± 0.13	0.29 ± 0.17	0.24 ± 0.18	0.09	0.19	0.11	0.15	0.07	0.16	0.14	0.08
GR_TW_GR_GO	0.27 ± 0.23	0.09 ± 0.12	0.13 ± 0.14	0.11 ± 0.12	0.23 ± 0.20	0.05 ± 0.07	0.07 ± 0.10	0.07 ± 0.10	0.02	0.04	0.02	0.01	0.01	0.03	0.02	0.02
GR_TW_GR_TW	0.30 ± 0.24	0.11 ± 0.14	0.15 ± 0.16	0.12 ± 0.13	0.25 ± 0.22	0.08 ± 0.11	0.08 ± 0.11	0.09 ± 0.13	0.03	0.06	0.02	0.02	0.02	0.05	0.03	0.02
GR_TW_GR_TW_GR	0.38 ± 0.25	0.18 ± 0.17	0.23 ± 0.19	0.19 ± 0.16	0.31 ± 0.23	0.08 ± 0.11	0.11 ± 0.12	0.13 ± 0.13	0.03	0.08	0.03	0.01	0.02	0.04	0.03	0.02
GR_TW_HO_GR	0.25 ± 0.22	0.08 ± 0.11	0.12 ± 0.14	0.10 ± 0.12	0.20 ± 0.20	0.05 ± 0.07	0.06 ± 0.09	0.07 ± 0.10	0.03	0.05	0.02	0.01	0.02	0.04	0.02	0.02
GR_TW_SM_TW_GR	0.23 ± 0.21	0.07 ± 0.11	0.11 ± 0.15	0.07 ± 0.11	0.21 ± 0.19	0.04 ± 0.07	0.05 ± 0.09	0.06 ± 0.10	0.02	0.04	0.02	0.01	0.02	0.03	0.02	0.02
GR_TW_SM_TW_GR_TW_SM_WH_TW_WH	0.21 ± 0.20	0.07 ± 0.11	0.11 ± 0.14	0.07 ± 0.11	0.21 ± 0.20	0.04 ± 0.08	0.05 ± 0.08	0.06 ± 0.11	0.01	0.03	0.01	0	0.01	0.02	0.01	0.01
GR_TW_SM_TW_SM_GR	0.24 ± 0.21	0.08 ± 0.10	0.12 ± 0.15	0.08 ± 0.11	0.24 ± 0.20	0.05 ± 0.07	0.06 ± 0.09	0.06 ± 0.09	0.02	0.04	0.01	0.01	0.02	0.03	0.02	0.01
GR_TW_WH	0.29 ± 0.23	0.12 ± 0.14	0.14 ± 0.15	0.09 ± 0.12	0.23 ± 0.20	0.05 ± 0.08	0.07 ± 0.10	0.08 ± 0.10	0.02	0.05	0.01	0.01	0.01	0.03	0.02	0.01
GR_WH	0.35 ± 0.25	0.15 ± 0.15	0.19 ± 0.19	0.13 ± 0.15	0.30 ± 0.24	0.10 ± 0.11	0.10 ± 0.13	0.11 ± 0.13	0.02	0.06	0.02	0.01	0.02	0.04	0.02	0.02
HO_GR	0.29 ± 0.25	0.11 ± 0.14	0.14 ± 0.16	0.11 ± 0.13	0.24 ± 0.21	0.06 ± 0.09	0.08 ± 0.11	0.08 ± 0.12	0.03	0.07	0.03	0.02	0.02	0.05	0.03	0.02
SM	0.65 ± 0.20	0.38 ± 0.17	0.46 ± 0.16	0.28 ± 0.16	0.65 ± 0.16	0.36 ± 0.15	0.22 ± 0.17	0.24 ± 0.17	0.21	0.35	0.29	0.09	0.21	0.28	0.17	0.14
SM_SC	0.29 ± 0.22	0.08 ± 0.11	0.12 ± 0.15	0.08 ± 0.10	0.21 ± 0.20	0.04 ± 0.07	0.06 ± 0.09	0.07 ± 0.10	0.04	0.07	0.03	0.01	0.02	0.05	0.03	0.03
SM_GO	0.32 ± 0.25	0.12 ± 0.14	0.19 ± 0.18	0.12 ± 0.14	0.27 ± 0.23	0.07 ± 0.10	0.09 ± 0.12	0.10 ± 0.13	0.04	0.08	0.05	0.02	0.03	0.06	0.04	0.03
SM_GO_SM	0.31 ± 0.24	0.13 ± 0.14	0.16 ± 0.16	0.12 ± 0.13	0.25 ± 0.21	0.07 ± 0.09	0.08 ± 0.11	0.12 ± 0.14	0.09	0.21	0.07	0.04	0.06	0.19	0.09	0.11
SM_GO_SM_GO_SM_GO	0.23 ± 0.21	0.07 ± 0.11	0.11 ± 0.14	0.07 ± 0.10	0.22 ± 0.19	0.05 ± 0.08	0.05 ± 0.09	0.06 ± 0.09	0.02	0.04	0.01	0.01	0.02	0.03	0.02	0.01
SM_GO_TW	0.26 ± 0.23	0.10 ± 0.12	0.12 ± 0.14	0.08 ± 0.11	0.20 ± 0.19	0.05 ± 0.07	0.06 ± 0.09	0.07 ± 0.10	0.02	0.06	0.02	0.01	0.02	0.03	0.02	0.02
SM_GR	0.29 ± 0.23	0.10 ± 0.13	0.14 ± 0.16	0.11 ± 0.13	0.27 ± 0.21	0.06 ± 0.09	0.08 ± 0.11	0.09 ± 0.11	0.05	0.09	0.04	0.02	0.04	0.07	0.05	0.04
SM_TW	0.36 ± 0.26	0.16 ± 0.16	0.19 ± 0.19	0.13 ± 0.15	0.30 ± 0.23	0.12 ± 0.13	0.11 ± 0.14	0.12 ± 0.14	0.03	0.08	0.03	0.01	0.02	0.07	0.03	0.03
SM_TW_GO_TW	0.25 ± 0.22	0.08 ± 0.11	0.13 ± 0.16	0.08 ± 0.10	0.20 ± 0.20	0.07 ± 0.10	0.06 ± 0.08	0.07 ± 0.11	0.02	0.04	0.02	0.01	0.01	0.04	0.02	0.02
SM_TW_GR	0.27 ± 0.23	0.09 ± 0.12	0.13 ± 0.15	0.09 ± 0.12	0.21 ± 0.20	0.07 ± 0.10	0.07 ± 0.10	0.08 ± 0.11	0.02	0.05	0.02	0.01	0.02	0.04	0.02	0.02
SM_TW_SM_WH	0.27 ± 0.22	0.07 ± 0.10	0.11 ± 0.14	0.06 ± 0.09	0.18 ± 0.18	0.04 ± 0.08	0.05 ± 0.08	0.06 ± 0.09	0.03	0.05	0.02	0.01	0.02	0.04	0.02	0.02
SM_TW_WH	0.21 ± 0.19	0.04 ± 0.06	0.07 ± 0.10	0.04 ± 0.07	0.13 ± 0.15	0.02 ± 0.04	0.03 ± 0.04	0.04 ± 0.06	0.1	0.13	0.05	0.02	0.04	0.09	0.06	0.05
SM_WH	0.28 ± 0.23	0.11 ± 0.13	0.14 ± 0.16	0.09 ± 0.12	0.27 ± 0.21	0.05 ± 0.08	0.07 ± 0.10	0.08 ± 0.11	0.04	0.09	0.03	0.01	0.04	0.06	0.04	0.03
SM_WH_SM	0.27 ± 0.22	0.08 ± 0.11	0.13 ± 0.14	0.08 ± 0.10	0.29 ± 0.21	0.05 ± 0.08	0.06 ± 0.08	0.08 ± 0.11	0.03	0.06	0.03	0.01	0.04	0.05	0.03	0.03
SM_WH_SM_TW	0.23 ± 0.20	0.07 ± 0.11	0.11 ± 0.13	0.07 ± 0.10	0.22 ± 0.19	0.04 ± 0.07	0.05 ± 0.08	0.06 ± 0.10	0.02	0.05	0.02	0.01	0.02	0.04	0.02	0.02
SM_WH_SM_WH_SM	0.22 ± 0.21	0.07 ± 0.10	0.11 ± 0.14	0.07 ± 0.09	0.22 ± 0.19	0.04 ± 0.06	0.05 ± 0.08	0.06 ± 0.08	0.02	0.04	0.02	0.01	0.02	0.03	0.02	0.02
SM_WH_TW_WH_TW_WH_SM_WH_SM_TW_WH	0.22 ± 0.22	0.08 ± 0.12	0.11 ± 0.15	0.07 ± 0.11	0.21 ± 0.20	0.04 ± 0.09	0.05 ± 0.09	0.06 ± 0.11	0.01	0.02	0.01	0	0.01	0.02	0.01	0.01
TW	0.80 ± 0.17	0.58 ± 0.20	0.73 ± 0.18	0.58 ± 0.21	0.78 ± 0.17	0.38 ± 0.16	0.35 ± 0.22	0.41 ± 0.23	0.47	0.39	0.24	0.09	0.41	0.38	0.23	0.15
TW_GO	0.37 ± 0.25	0.13 ± 0.13	0.23 ± 0.19	0.15 ± 0.14	0.31 ± 0.23	0.10 ± 0.11	0.10 ± 0.12	0.12 ± 0.14	0.04	0.08	0.04	0.02	0.03	0.07	0.04	0.03
TW_GO_TW_GO	0.24 ± 0.21	0.10 ± 0.12	0.12 ± 0.14	0.08 ± 0.11	0.20 ± 0.19	0.05 ± 0.08	0.05 ± 0.07	0.06 ± 0.09	0.02	0.06	0.02	0.01	0.02	0.03	0.02	0.02
TW_GR	0.61 ± 0.23	0.38 ± 0.20	0.40 ± 0.21	0.44 ± 0.20	0.59 ± 0.21	0.16 ± 0.12	0.22 ± 0.18	0.24 ± 0.18	0.1	0.2	0.1	0.05	0.11	0.15	0.08	0.07
TW_GR_TW	0.44 ± 0.26	0.28 ± 0.20	0.26 ± 0.22	0.21 ± 0.18	0.38 ± 0.25	0.13 ± 0.13	0.15 ± 0.16	0.17 ± 0.17	0.03	0.08	0.02	0.01	0.02	0.04	0.03	0.02
TW_GR_TW_GO	0.26 ± 0.22	0.11 ± 0.13	0.13 ± 0.14	0.08 ± 0.11	0.21 ± 0.20	0.05 ± 0.09	0.07 ± 0.10	0.07 ± 0.11	0.02	0.05	0.02	0.01	0.01	0.03	0.02	0.02
TW_GR_TW_GR	0.49 ± 0.23	0.21 ± 0.17	0.31 ± 0.20	0.21 ± 0.16	0.44 ± 0.22	0.10 ± 0.11	0.14 ± 0.14	0.16 ± 0.15	0.06	0.11	0.05	0.02	0.04	0.06	0.05	0.04
TW_SM	0.32 ± 0.22	0.13 ± 0.11	0.14 ± 0.13	0.10 ± 0.09	0.43 ± 0.19	0.05 ± 0.05	0.07 ± 0.08	0.09 ± 0.11	0.1	0.23	0.09	0.05	0.12	0.26	0.11	0.09
TW_SM_SC_WH	0.24 ± 0.22	0.10 ± 0.12	0.11 ± 0.13	0.07 ± 0.09	0.20 ± 0.19	0.04 ± 0.07	0.06 ± 0.08	0.06 ± 0.10	0.02	0.06	0.02	0.01	0.01	0.03	0.02	0.02
TW_SM_GO_TW_GO	0.26 ± 0.21	0.07 ± 0.11	0.11 ± 0.14	0.07 ± 0.10	0.17 ± 0.18	0.04 ± 0.06	0.05 ± 0.08	0.06 ± 0.08	0.03	0.05	0.02	0.01	0.02	0.03	0.02	0.02
TW_SM_TW	0.25 ± 0.21	0.11 ± 0.13	0.12 ± 0.13	0.08 ± 0.10	0.21 ± 0.19	0.05 ± 0.07	0.06 ± 0.09	0.07 ± 0.10	0.02	0.06	0.02	0.01	0.02	0.03	0.02	0.02
TW_SM_TW_GR	0.26 ± 0.22	0.11 ± 0.13	0.13 ± 0.15	0.08 ± 0.11	0.21 ± 0.19	0.05 ± 0.07	0.07 ± 0.10	0.07 ± 0.10	0.02	0.05	0.02	0.01	0.01	0.03	0.02	0.02
TW_SM_TW_SM	0.25 ± 0.21	0.08 ± 0.12	0.12 ± 0.15	0.08 ± 0.11	0.24 ± 0.19	0.05 ± 0.09	0.06 ± 0.09	0.07 ± 0.09	0.02	0.05	0.02	0.01	0.02	0.03	0.02	0.02
TW_SM_TW_WH	0.27 ± 0.21	0.07 ± 0.11	0.11 ± 0.13	0.07 ± 0.10	0.19 ± 0.18	0.04 ± 0.09	0.06 ± 0.09	0.06 ± 0.09	0.04	0.05	0.02	0.01	0.02	0.04	0.03	0.02
TW_SM_WH_TW_WH	0.24 ± 0.21	0.08 ± 0.11	0.11 ± 0.14	0.07 ± 0.10	0.23 ± 0.20	0.04 ± 0.07	0.06 ± 0.09	0.07 ± 0.11	0.02	0.04	0.02	0.01	0.02	0.03	0.02	0.02
TW_WH	0.28 ± 0.18	0.04 ± 0.04	0.07 ± 0.07	0.04 ± 0.04	0.15 ± 0.13	0.03 ± 0.03	0.03 ± 0.04	0.04 ± 0.05	0.17	0.41	0.14	0.06	0.13	0.33	0.17	0.14
TW_WH_TW_WH	0.27 ± 0.23	0.12 ± 0.15	0.13 ± 0.16	0.08 ± 0.12	0.21 ± 0.21	0.05 ± 0.08	0.07 ± 0.09	0.07 ± 0.12	0.02	0.05	0.02	0.01	0.01	0.03	0.02	0.02
TW_WH_TW_WH_TW_SM_TW_WH_TW	0.27 ± 0.22	0.08 ± 0.11	0.10 ± 0.13	0.08 ± 0.11	0.18 ± 0.19	0.04 ± 0.07	0.05 ± 0.09	0.06 ± 0.11	0.02	0.03	0.01	0.01	0.01	0.02	0.01	0.01
WH	0.33 ± 0.21	0.11 ± 0.07	0.12 ± 0.11	0.07 ± 0.08	0.24 ± 0.19	0.12 ± 0.07	0.07 ± 0.08	0.08 ± 0.09	0.21	0.56	0.16	0.06	0.14	0.39	0.19	0.17
WH_GR	0.40 ± 0.26	0.18 ± 0.17	0.22 ± 0.19	0.15 ± 0.16	0.33 ± 0.24	0.15 ± 0.16	0.13 ± 0.16	0.14 ± 0.16	0.03	0.07	0.02	0.01	0.02	0.06	0.03	0.02
WH_GR_TW	0.28 ± 0.23	0.13 ± 0.15	0.14 ± 0.15	0.09 ± 0.12	0.23 ± 0.21	0.06 ± 0.09	0.08 ± 0.11	0.08 ± 0.11	0.02	0.05	0.02	0.01	0.01	0.03	0.02	0.02
WH_SM	0.28 ± 0.24	0.12 ± 0.14	0.14 ± 0.16	0.10 ± 0.12	0.24 ± 0.22	0.06 ± 0.08	0.08 ± 0.11	0.08 ± 0.11	0.02	0.06	0.02	0.01	0.02	0.04	0.02	0.02
WH_SM_TW_GR	0.25 ± 0.22	0.08 ± 0.11	0.12 ± 0.14	0.08 ± 0.11	0.20 ± 0.19	0.06 ± 0.09	0.06 ± 0.10	0.07 ± 0.10	0.02	0.05	0.02	0.01	0.02	0.05	0.02	0.02
WH_SM_TW_WH_TW	0.24 ± 0.22	0.08 ± 0.10	0.12 ± 0.15	0.08 ± 0.10	0.19 ± 0.18	0.06 ± 0.10	0.06 ± 0.09	0.07 ± 0.11	0.02	0.04	0.02	0.01	0.01	0.04	0.02	0.02
WH_SM_WH	0.27 ± 0.23	0.11 ± 0.13	0.12 ± 0.13	0.09 ± 0.11	0.22 ± 0.20	0.05 ± 0.07	0.06 ± 0.10	0.07 ± 0.10	0.02	0.06	0.02	0.01	0.02	0.04	0.02	0.02
WH_TW	0.36 ± 0.23	0.12 ± 0.13	0.16 ± 0.16	0.09 ± 0.11	0.32 ± 0.22	0.07 ± 0.09	0.09 ± 0.11	0.10 ± 0.12	0.08	0.13	0.05	0.02	0.06	0.1	0.06	0.05
WH_TW_GR	0.26 ± 0.22	0.11 ± 0.13	0.12 ± 0.15	0.08 ± 0.10	0.21 ± 0.20	0.05 ± 0.07	0.06 ± 0.08	0.07 ± 0.09	0.02	0.06	0.02	0.01	0.02	0.04	0.02	0.02
WH_TW_GR_WH	0.24 ± 0.21	0.08 ± 0.10	0.11 ± 0.13	0.07 ± 0.09	0.19 ± 0.19	0.06 ± 0.08	0.05 ± 0.08	0.06 ± 0.09	0.02	0.04	0.02	0.01	0.01	0.04	0.02	0.02
WH_TW_SM_GO_TW_WH	0.25 ± 0.22	0.09 ± 0.12	0.13 ± 0.16	0.08 ± 0.12	0.20 ± 0.20	0.07 ± 0.10	0.06 ± 0.10	0.07 ± 0.11	0.01	0.03	0.01	0.01	0.01	0.03	0.01	0.01
WH_TW_SM_TW_SM	0.24 ± 0.21	0.10 ± 0.13	0.11 ± 0.14	0.07 ± 0.10	0.19 ± 0.19	0.05 ± 0.09	0.06 ± 0.09	0.07 ± 0.10	0.02	0.05	0.01	0.01	0.01	0.03	0.02	0.01
WH_TW_SM_TW_WH	0.25 ± 0.21	0.10 ± 0.12	0.12 ± 0.13	0.08 ± 0.10	0.20 ± 0.19	0.05 ± 0.07	0.06 ± 0.09	0.07 ± 0.10	0.02	0.05	0.01	0.01	0.01	0.03	0.02	0.01
WH_TW_WH	0.27 ± 0.21	0.12 ± 0.07	0.12 ± 0.11	0.07 ± 0.08	0.20 ± 0.17	0.07 ± 0.07	0.06 ± 0.07	0.07 ± 0.08	0.09	0.35	0.07	0.03	0.06	0.16	0.09	0.07
WH_TW_WH_GR	0.26 ± 0.23	0.11 ± 0.13	0.12 ± 0.13	0.08 ± 0.11	0.20 ± 0.19	0.05 ± 0.08	0.06 ± 0.09	0.07 ± 0.11	0.02	0.05	0.02	0.01	0.01	0.03	0.02	0.02
WH_TW_WH_TW	0.25 ± 0.22	0.11 ± 0.13	0.12 ± 0.14	0.08 ± 0.11	0.21 ± 0.20	0.05 ± 0.08	0.06 ± 0.10	0.07 ± 0.10	0.02	0.06	0.02	0.01	0.01	0.03	0.02	0.02
WH_TW_WH_TW_GR_TW_WH	0.22 ± 0.21	0.07 ± 0.09	0.10 ± 0.12	0.06 ± 0.08	0.21 ± 0.19	0.04 ± 0.06	0.05 ± 0.07	0.06 ± 0.08	0.02	0.04	0.01	0.01	0.02	0.03	0.02	0.01
WH_TW_WH_TW_WH_TW_GO_TW_GO	0.24 ± 0.21	0.08 ± 0.11	0.11 ± 0.15	0.08 ± 0.11	0.18 ± 0.18	0.06 ± 0.10	0.05 ± 0.08	0.06 ± 0.10	0.01	0.03	0.01	0	0.01	0.03	0.01	0.01
Mean estimated probability that a given utterance will exist in the repertoire of an individual belonging to the indicated age class and sex, ± standard deviation. The hourly rate of production for every recorded utterance broken down by age class and sex is also presented. Utterances are listed in the left-most column with the two-letter short forms for each vocal unit making up the utterance se…
